# Supplementary material for: Effect of Natural Disaster-Related Prenatal Maternal Stress on Child Development and Health: A Meta-Analytic Review
Source: Int J Environ Res Public Health. 2021 Aug 6;18(16):8332. doi: 10.3390/ijerph18168332 (PMC8391830; doi:10.3390/ijerph18168332)
Supplement: Supplementary file 1 [file ijerph-18-08332-s001.zip]

Archive with 1 entries (1 files):
- Supplemental material_Search strategies.pdf
